# Supplementary material for: Genome-Wide Identification of Mango (Mangifera indica L.) Polygalacturonases: Expression Analysis of Family Members and Total Enzyme Activity During Fruit Ripening
Source: Front Plant Sci. 2019 Jul 30;10:969. doi: 10.3389/fpls.2019.00969 (PMC6682704; doi:10.3389/fpls.2019.00969)
Supplement: TABLE S2 — PG superfamilies identified in mango polygalacturonases. (A) Genome ID, sequence name, biological process, cellular component, molecular function, classification, enzyme kind (endo/exo), isoelectric point and GenBank accession. (B) SignalP analysis of polygalacturonases from mango fruit. [file Table_2.xlsx]

## Sheet: A
Genome ID	Sequence Name	Biological process	Cellular component	Molecular function	Classification	Enzyme Kind	pI	GenBank Accession
>Manin00g002060.1	MiPG40-1	carbohydrate metabolic process	plant-type cell wall/extracellular region	Polygalacturonase activity	PL-6 Superfamily	Exo	8.6	MK936539
>Manin00g002070.1	MiPG40-2	carbohydrate metabolic process	extracellular region	Polygalacturonase activity	PL-6 Superfamily	Exo	9.03	MK936540
>Manin00g014940.1	MiPG22-2	carbohydrate metabolic process	extracellular region	Polygalacturonase activity	PL-6 Superfamily	Endo	5.8	MK936541
>Manin00g014950.1	MiPG22-3	carbohydrate metabolic process	extracellular region	Polygalacturonase activity	PL-6 Superfamily	Endo	8.02	MK936542
>Manin02g003450.1	MiPG22-7	carbohydrate metabolic process/fruit ripening	cell wall/extracellular region	Polygalacturonase activity	PL-6 Superfamily	Endo	5.16	MK936543
>Manin02g003460.1	MiPG22-8	carbohydrate metabolic process	extracellular region	Polygalacturonase activity	PL-6 Superfamily	Endo	5.27	MK936544
>Manin02g003470.1	MiPG22-6	carbohydrate metabolic process	extracellular region	Polygalacturonase activity	PL-6 Superfamily	Endo	6.5	MK936545
>Manin02g006220.1	MiPG22-5	carbohydrate metabolic process	extracellular region	Polygalacturonase activity	PL-6 Superfamily	Endo	4.54	MK936546
>Manin02g010300.1	MiPG44-2	carbohydrate metabolic process	extracellular region	Polygalacturonase activity	PL-6 Superfamily	Exo	5.47	MK936547
>Manin02g010380.1	MiPG46-1	carbohydrate metabolic process	integral to membrane	Polygalacturonase activity	Glyco_hydro_28 super family	Endo	5.03	MK936548
>Manin02g011060.1	MiPG6-1	carbohydrate metabolic process	cell wall/extracellular region	Polygalacturonase activity	PL-6 Superfamily	Endo	4.77	MK936549
>Manin03g008820.1	MiPG71-1	Microsporogenesis/pollen exine formation	cell wall/extracellular region	Polygalacturonase activity	Pectate_lyase_3 super family	Endo	6.26	MK936550
>Manin04g001200.1	MiPG49	carbohydrate metabolic process	integral to membrane	Polygalacturonase activity	Glyco_hydro_28 super family	Endo	7.61	MK936551
>Manin04g001870.1	MiPG56-2	carbohydrate metabolic process	integral to membrane	Polygalacturonase activity	Glyco_hydro_28 super family	Endo	5.61	MK936552
>Manin04g008520.1	MiPG69-1	carbohydrate metabolic process	anchored to plasma membrane/extracellular region/plant-type cell wall	-	PL-6 Superfamily	Endo	8.49	MK936553
>Manin04g008530.1	MiPG69-2	carbohydrate metabolic process	anchored component to plasma membrane/extracellular region/plant-type cell wall	Polygalacturonase activity	PL-6 Superfamily	Endo	8.98	MK936554
>Manin04g015430.1	MiPG6-2	carbohydrate metabolic process	cell wall/extracellular region	Polygalacturonase activity	PL-6 Superfamily	Endo	4.89	MK936555
>Manin04g016040.2	MiPG46-4	carbohydrate metabolic process	extracellular region	Polygalacturonase activity	Glyco_hydro_28 super family	Endo	5.8	MK936556
>Manin04g016050.1	MiPG46-2	carbohydrate metabolic process	extracellular region	Polygalacturonase activity	Glyco_hydro_28 super family	Endo	5.24	MK936557
>Manin04g016150.1	MiPG44-3	carbohydrate metabolic process	extracellular region	Polygalacturonase activity	PL-6 Superfamily	Exo	6.79	MK936558
>Manin05g004560.1	MiPG58	carbohydrate metabolic process	integral to membrane	Polygalacturonase activity	Glyco_hydro_28 super family	Endo	9.12	MK936559
>Manin05g011290.1	MiPG66	carbohydrate metabolic process	anchored component to plasma membrane/extracellular region	Polygalacturonase activity	PL-6 Superfamily	Endo	6.03	MK936560
>Manin05g011300.1	MiPG31	carbohydrate metabolic process	anchored component to plasma membrane/extracellular region	Polygalacturonase activity	PL-6 Superfamily	Endo	5.67	MK936561
>Manin06g006140.1	MiPG52	carbohydrate metabolic process	extracellular region/integral component of membrane	Polygalacturonase activity	Glyco_hydro_28 super family	Endo	7.96	MK936562
>Manin09g006660.1	MiPG59	carbohydrate metabolic process	extracellular region	Polygalacturonase activity	PL-6 Superfamily	Exo	9.27	MK936563
>Manin09g009540.1	MiPG11-1	carbohydrate metabolic process	apoplast/extracellular region	Polygalacturonase activity	PL-6 Superfamily	Endo	6.49	MK936564
>Manin09g015600.1	MiPG16	carbohydrate metabolic process/fruit ripening	cell wall/extracellular region	Polygalacturonase activity	Glyco_hydro_28 super family	Endo	8.54	MK936565
>Manin11g003610.1	MiPG51-1	carbohydrate metabolic process	extracellular region	Polygalacturonase activity	Glyco_hydro_28 super family	Endo	5.49	MK936566
>Manin11g004580.1	MiPG46-3	carbohydrate metabolic process	integral to membrane	Polygalacturonase activity	Glyco_hydro_28 super family	Endo	7.17	MK936567
>Manin11g009310.1	MiPG42	carbohydrate metabolic process	extracellular region	Polygalacturonase activity	PL-6 Superfamily	Exo	6.61	MK936568
>Manin11g013560.1	MiPG10	carbohydrate metabolic process	cell wall/extracellular region	Polygalacturonase activity	PL-6 Superfamily	Endo	5.71	MK936569
>Manin12g011650.1	MiPG22-4	carbohydrate metabolic process	extracellular region	Polygalacturonase activity	PL-6 Superfamily	Endo	5.8	MK936570
>Manin12g011660.1	MiPG23-2	carbohydrate metabolic process	extracellular region	Polygalacturonase activity	PL-6 Superfamily	Endo	8.44	MK936571
>Manin12g011670.1	MiPG23-3	carbohydrate metabolic process/fruit ripening	cell wall/extracellular region	Polygalacturonase activity	PL-6 Superfamily	Endo	8.84	MK936572
>Manin12g011680.1	MiPG23-1	carbohydrate metabolic process	extracellular region	Polygalacturonase activity	PL-6 Superfamily	Endo	7.55	MK936573
>Manin12g011690.1	MiPG22-1	carbohydrate metabolic process	extracellular region	Polygalacturonase activity	PL-6 Superfamily	Endo	8.4	MK936574
>Manin12g011700.1	MiPG21-1	carbohydrate metabolic process/fruit ripening	cell wall/extracellular region	Polygalacturonase activity	PL-6 Superfamily	Endo	8.75	MK936575
>Manin12g011710.1	MiPG21-2	carbohydrate metabolic process	extracellular region	Polygalacturonase activity	PL-6 Superfamily	Endo	7.5	MK936576
>Manin16g003570.1	MiPG11-2	carbohydrate metabolic process	apoplast/extracellular region	Polygalacturonase activity	PL-6 Superfamily	Endo	9.06	MK936577
>Manin16g003910.1	MiPG71-3	-	cell wall/apoplast	Polygalacturonase activity	BURP super family	Endo	7.94	MK936578
>Manin16g013070.1	MiPG51-2	carbohydrate metabolic process	extracellular region/vacuole	Polygalacturonase activity	Glyco_hydro_28 super family	Endo	5.59	MK936579
>Manin16g014550.1	MiPG56-1	carbohydrate metabolic process	extracellular region	Polygalacturonase activity	Glyco_hydro_28 super family	Endo	6.42	MK936580
>Manin17g000810.1	MiPG56-3	carbohydrate metabolic process	extracellular region	Polygalacturonase activity	Glyco_hydro_28 super family	Endo	5.34	MK936581
>Manin18g005790.1	MiPG17	carbohydrate metabolic process	extracellular region/plant-type cell wall	Polygalacturonase activity	PL-6 Superfamily	Endo	8.81	MK936582
>Manin18g012040.1	MiPG71-2	cell wall organization	extracellular region/cell wall	Polygalacturonase activity	No domain identified	Endo	6	MK936583
>Manin19g015630.1	MiPG44-1	carbohydrate metabolic process	extracellular region	Polygalacturonase activity	PL-6 Superfamily	Exo	8.49	MK936584
>Manin20g006090.1	MiPG14	carbohydrate metabolic process/fruit ripening	cell wall/extracellular region	Polygalacturonase activity	Glyco_hydro_28 super family	Endo	5.25	MK936585
>Manin20g008040.1	MiPG53	carbohydrate metabolic process	extracellular region	Polygalacturonase activity	Glyco_hydro_28 super family	Endo	7.78	MK936586

## Sheet: B
# SignalP-5.0	Organism: Eukarya	Timestamp: 20190311180939
# ID	Prediction	SP(Sec/SPI)	OTHER	CS Position
Manin00g002060.1	SP(Sec/SPI)	0.986027	0.013973	CS pos: 20-21. TRA-LS. Pr: 0.7280		SP: Secretory pathway
Manin00g002070.1	SP(Sec/SPI)	0.984337	0.015663	CS pos: 20-21. TRA-LS. Pr: 0.7074		CS: Cut site
Manin00g014940.1	OTHER	0.003283	0.996717
Manin00g014950.1	SP(Sec/SPI)	0.977143	0.022857	CS pos: 28-29. CSA-GP. Pr: 0.8967
Manin02g003450.1	SP(Sec/SPI)	0.998326	0.001674	CS pos: 19-20. SLA-SP. Pr: 0.9260
Manin02g003460.1	SP(Sec/SPI)	0.997931	0.002069	CS pos: 19-20. SLA-SP. Pr: 0.9378
Manin02g003470.1	OTHER	0.010766	0.989234
Manin02g006220.1	SP(Sec/SPI)	0.993505	0.006495	CS pos: 24-25. SFS-IP. Pr: 0.9404
Manin02g010300.1	OTHER	0.001423	0.998577
Manin02g010380.1	SP(Sec/SPI)	0.999335	0.000665	CS pos: 21-22. VSG-EE. Pr: 0.6426
Manin02g011060.1	SP(Sec/SPI)	0.882792	0.117208	CS pos: 27-28. VEG-RY. Pr: 0.8367
Manin03g008820.1	OTHER	0.188621	0.811379
Manin04g001200.1	SP(Sec/SPI)	0.982376	0.017624	CS pos: 22-23. SLA-SV. Pr: 0.6539
Manin04g001870.1	OTHER	0.486306	0.513694
Manin04g008520.1	SP(Sec/SPI)	0.955987	0.044013	CS pos: 17-18. AHC-GS. Pr: 0.3206
Manin04g008530.1	OTHER	0.012879	0.987121
Manin04g015430.1	SP(Sec/SPI)	0.903536	0.096464	CS pos: 27-28. VEG-RY. Pr: 0.4892
Manin04g016040.2	SP(Sec/SPI)	0.827542	0.172458	CS pos: 25-26. AIA-LK. Pr: 0.4426
Manin04g016050.1	SP(Sec/SPI)	0.999585	0.000415	CS pos: 16-17. CNA-NK. Pr: 0.9661
Manin04g016150.1	SP(Sec/SPI)	0.814029	0.185971	CS pos: 38-39. SQA-NS. Pr: 0.3451
Manin05g004560.1	OTHER	0.00142	0.99858
Manin05g011290.1	OTHER	0.001809	0.998191
Manin05g011300.1	SP(Sec/SPI)	0.991261	0.008739	CS pos: 20-21. GYS-EP. Pr: 0.8189
Manin06g006140.1	OTHER	0.012827	0.987173
Manin09g006660.1	OTHER	0.003105	0.996895
Manin09g009540.1	OTHER	0.00633	0.99367
Manin09g015600.1	SP(Sec/SPI)	0.94729	0.05271	CS pos: 25-26. CFS-SY. Pr: 0.4444
Manin11g003610.1	SP(Sec/SPI)	0.981356	0.018644	CS pos: 23-24. SWA-VK. Pr: 0.7714
Manin11g004580.1	OTHER	0.000761	0.999239
Manin11g009310.1	SP(Sec/SPI)	0.997475	0.002525	CS pos: 24-25. VRG-KK. Pr: 0.9830
Manin11g013560.1	SP(Sec/SPI)	0.972898	0.027102	CS pos: 23-24. SSS-FE. Pr: 0.5081
Manin12g011650.1	OTHER	0.003283	0.996717
Manin12g011660.1	SP(Sec/SPI)	0.972104	0.027896	CS pos: 28-29. CSA-GP. Pr: 0.8918
Manin12g011670.1	SP(Sec/SPI)	0.921679	0.078321	CS pos: 29-30. ASA-SS. Pr: 0.6353
Manin12g011680.1	SP(Sec/SPI)	0.963634	0.036366	CS pos: 27-28. CSA-SP. Pr: 0.8645
Manin12g011690.1	SP(Sec/SPI)	0.961488	0.038512	CS pos: 27-28. CSA-SA. Pr: 0.5342
Manin12g011700.1	SP(Sec/SPI)	0.995876	0.004124	CS pos: 25-26. VEA-YN. Pr: 0.9886
Manin12g011710.1	OTHER	0.004874	0.995126
Manin16g003570.1	OTHER	0.00092	0.99908
Manin17g000810.1	SP(Sec/SPI)	0.616682	0.383318	CS pos: 33-34. VES-RK. Pr: 0.3939
Manin18g005790.1	SP(Sec/SPI)	0.791175	0.208825	CS pos: 34-35. TEG-FD. Pr: 0.3223
Manin18g012040.1	SP(Sec/SPI)	0.990256	0.009744	CS pos: 22-23. TSS-SS. Pr: 0.3908
Manin19g015630.1	SP(Sec/SPI)	0.997164	0.002836	CS pos: 21-22. VQA-QN. Pr: 0.9802
Manin20g006090.1	OTHER	0.432171	0.567829
Manin20g008040.1	SP(Sec/SPI)	0.55343	0.44657	CS pos: 31-32. VEG-RS. Pr: 0.5116
Manin16g013070.1	SP(Sec/SPI)	0.983674	0.016326	CS pos: 20-21. SDA-SW. Pr: 0.7806
Manin16g014550.1	SP(Sec/SPI)	0.971473	0.028527	CS pos: 33-34. CEG-RK. Pr: 0.8090
Manin16g003910.1	SP(Sec/SPI)	0.950045	0.049955	CS pos: 24-25. ASS-QI. Pr: 0.4804
