# Supplementary material for: Genome-Wide Identification of Mango (Mangifera indica L.) Polygalacturonases: Expression Analysis of Family Members and Total Enzyme Activity During Fruit Ripening
Source: Front Plant Sci. 2019 Jul 30;10:969. doi: 10.3389/fpls.2019.00969 (PMC6682704; doi:10.3389/fpls.2019.00969)
Supplement: TABLE S3 — Analysis of regulatory regions in 5′UTR polygalacturonases genes. (A) Common regulatory regions identified in 48 PGs. (B) Overrepresented TF families. (C) Common regulatory regions identified in 9 PGs which expression was evaluated. [file Table_3.xlsx]

## Sheet: A
Matrix Family	March total	Family description	Binding domains	GO terms associated
P$AHBP	2178	Arabidopsis homeobox protein	HD-ZIP, TALE class homeodomain, homeodomain	abscisic acid-activated signaling pathway, adaxial/abaxial axis specification, anther development, auxin-activated signaling pathway, bract formation, cell differentiation, cell proliferation, cotyledon morphogenesis, determination of bilateral symmetry, determination of dorsal identity, developmental process involved in reproduction, embryonic pattern specification, epidermal cell fate specifica…
P$GTBX	476	GT-box elements	Trihelix domain	cellular response to water deprivation, embryo development ending in seed dormancy, establishment of petal orientation, glucosinolate metabolic process, mucilage biosynthetic process, negative regulation of DNA endoreduplication, negative regulation of cell growth, negative regulation of organ growth, negative regulation of transcription, DNA-templated, perianth development, petal development, po…
O$PTBP	541	Plant TATA binding protein factor		DNA-templated transcription, initiation
P$NACD	275	NAC domain transcription factors	NAC domain	cellular response to hydrogen peroxide, drought recovery, embryo development ending in seed dormancy, flower development, formation of plant organ boundary, gynoecium development, lateral root development, leaf senescence, meristem initiation, negative regulation of cell division, negative regulation of transcription, DNA-templated, positive regulation of leaf senescence, positive regulation of t…
O$VTBP	397	Vertebrate TATA binding protein factor		DNA-templated transcription, initiation, RNA polymerase II transcriptional preinitiation complex assembly, acrosome assembly, dTTP biosynthetic process, embryonic pattern specification, hemopoiesis, mRNA catabolic process, negative regulation of transcription, DNA-templated, positive regulation of transcription, DNA-templated, spermatid nucleus differentiation, spermatogenesis, transcription from…
P$NTMF	549	NAC factors with transmembrane motif	NAC domain	cellular response to cold, cellular response to salt stress, cytokinin-activated signaling pathway, defense response, incompatible interaction, leaf morphogenesis, membrane protein proteolysis, negative regulation of gibberellic acid mediated signaling pathway, photoperiodism, flowering, positive regulation of endoplasmic reticulum unfolded protein response, positive regulation of transcription, …
P$MIIG	506	MYB IIG-type binding sites	MYB domain	actin filament bundle assembly, anther wall tapetum development, cellular response to auxin stimulus, cellular response to phosphate starvation, defense response to fungus, flavonoid biosynthetic process, flavonol biosynthetic process, gibberellic acid mediated signaling pathway, gibberellin biosynthetic process, jasmonic acid mediated signaling pathway, lignin biosynthetic process, negative regu…
P$MYBL	671	MYB-like proteins	MYB domain	adaxial/abaxial axis specification, anther development, anther wall tapetum morphogenesis, asymmetric cell division, cell fate commitment, cell fate specification, cellular response to brassinosteroid stimulus, defense response to bacterium, defense response to fungus, embryo sac development, endosperm development, endothelial cell proliferation, fatty acid biosynthetic process, fatty acid homeos…
P$DOFF	1561	DNA binding with one finger (DOF)	DOF-C2C2 zinc finger domain	cell wall modification, cellular response to red light, cellular response to water stimulus, chloroplast organization, cotyledon development, floral organ abscission, fruit development, guard cell differentiation, mucilage metabolic process involved in seed coat development, negative regulation of stem cell population maintenance, negative regulation of transcription, DNA-templated, phloem or xyl…
P$MYBS	377	MYB proteins with single DNA binding repeat	MYB domain	anther development, auxin homeostasis, cellular response to high light intensity, cellular response to phosphate starvation, circadian rhythm, lateral root development, leaf development, leaf senescence, negative regulation of peroxidase activity, negative regulation of response to salt stress, negative regulation of transcription from RNA polymerase II promoter, negative regulation of transcript…
P$GLKF	213	Golden2-like factors	MYB domain	cellular response to phosphate starvation, floral organ formation, negative regulation of gene expression, phosphate ion homeostasis, positive regulation of gene expression, regulation of transcription, DNA-templated, response to abscisic acid, specification of plant organ identity
P$HMGF	1766	High mobility group factors	AT-hook
P$KAN1	331	Transcription repressor KANADI		abaxial cell fate specification, adaxial/abaxial axis specification, carpel development, gibberellic acid mediated signaling pathway, histone H3-K36 methylation, integument development, negative regulation of long-day photoperiodism, flowering, negative regulation of nucleic acid-templated transcription, plant organ morphogenesis, plant ovule development, polarity specification of adaxial/abaxial…
P$CAAT	904	CCAAT binding factors	heterotrimeric transcription factor	abscisic acid-activated signaling pathway, blue light signaling pathway, double fertilization forming a zygote and endosperm, embryo development ending in seed dormancy, gibberellic acid mediated signaling pathway, glucosinolate metabolic process, microgametogenesis, negative regulation of starch metabolic process, negative regulation of transcription, DNA-templated, pollen development, positive …
P$SEF4	826	Soybean embryo factor 4	structure of DNA-binding domain not specified
P$SWNS	575	Secondary wall NACs	NAC domain	anther dehiscence, callus formation, cell proliferation, cellular response to auxin stimulus, defense response to fungus, fruit dehiscence, lignin biosynthetic process, metaxylem development, plant-type secondary cell wall biogenesis, pollen development, positive regulation of cell fate commitment, positive regulation of gene expression, positive regulation of programmed cell death, positive regu…
P$CNAC	488	Calcium regulated NAC-factors	NAC domain	negative regulation of transcription, DNA-templated, regulation of defense response, regulation of transcription, DNA-templated
P$TALE	410	TALE (3-aa acid loop extension) class homeodomain proteins	TALE class homeodomain	carpel development, cell fate commitment, cell fate specification, cellular response to cytokine stimulus, cellular response to ethylene stimulus, cytokinin biosynthetic process, cytokinin-activated signaling pathway, detection of cytokinin stimulus, detection of ethylene stimulus, meristem maintenance, regulation of meristem structural organization, regulation of timing of transition from vegeta…
P$TODS	366	Time-of-day-specific cis regulatory elements	CCT domain	circadian rhythm, circumnutation, negative regulation of gene expression, regulation of gene expression, transcription, DNA-templated
P$GARP	262	Myb-related DNA binding proteins (Golden2, ARR, Psr)	MYB domain	cellular response to cytokinin stimulus, circadian rhythm, cytokinin-activated signaling pathway, embryo development ending in seed dormancy, ethylene-activated signaling pathway, leaf senescence, positive regulation of circadian rhythm, primary root development, protein autophosphorylation, red or far-red light signaling pathway, regulation of anthocyanin metabolic process, regulation of chlorop…

## Sheet: B
Genomatix:	Overrepresented TF Families
Input sequences:	48
Total basepairs:	72046
TF Families	Prom. assoc. known	Nr. of Input Seq. with Match	Nr. of Matches in Input	Expected (genome)	Std.dev.	Over representation (genome)	Z-Score (genome)	Expected (promoters)	Std.dev.	Over representation (promoters)	Z-Score (promoters)
O$PTBP	no	48	610	207.67	14.39	2.94	27.92	258.03	16.03	2.36	21.92
O$YTBP	no	43	580	211.74	14.53	2.74	25.31	255.35	15.95	2.27	20.32
P$AHBP	no	48	2045	1229.36	34.76	1.66	23.45	1418.14	37.29	1.44	16.8
P$TCXF	no	48	454	240.43	15.48	1.89	13.76	281.18	16.74	1.61	10.3
P$MYBS	no	48	892	587.97	24.15	1.52	12.57	598.63	24.36	1.49	12.02
O$VTBP	no	48	787	509.07	22.48	1.55	12.34	584.96	24.09	1.35	8.37
P$L1BX	no	48	757	492.05	22.11	1.54	11.96	546.82	23.3	1.38	9
P$HMGF	no	42	137	56.06	7.48	2.44	10.75	75.26	8.67	1.82	7.06
P$ARID	no	29	68	21.84	4.67	3.11	9.77	29	5.38	2.34	7.15
P$GTBX	no	48	930	719.18	26.68	1.29	7.88	769.34	27.59	1.21	5.81
P$AHLF	no	47	306	203.67	14.25	1.5	7.15	244.82	15.62	1.25	3.89
P$STKM	no	43	113	60.95	7.8	1.85	6.61	72.94	8.54	1.55	4.63
P$LEGB	no	38	92	56.01	7.48	1.64	4.74	48.7	6.98	1.89	6.14
P$DOFF	no	48	581	483.69	21.92	1.2	4.42	541.65	23.19	1.07	1.68
P$SUCB	no	47	182	133.54	11.55	1.36	4.15	151.92	12.31	1.2	2.4
P$KAN1	no	48	471	397.93	19.89	1.18	3.65	406.36	20.1	1.16	3.19
P$SPF1	no	43	121	86.54	9.3	1.4	3.65	97.69	9.88	1.24	2.31
P$BBZF	no	20	29	15.53	3.94	1.87	3.29	21.75	4.66	1.33	1.45
P$WOXF	no	43	119	90.22	9.49	1.32	2.98	89.39	9.45	1.33	3.08
P$CCAF	no	48	663	592.35	24.24	1.12	2.89	656.08	25.5	1.01	0.25
P$GAPB	no	43	108	82.36	9.07	1.31	2.77	88.72	9.41	1.22	2
P$SEF4	no	26	44	29.19	5.4	1.51	2.65	38.36	6.19	1.15	0.83
P$TEFB	no	35	63	44.91	6.7	1.4	2.63	43.59	6.6	1.45	2.87
P$STKL	no	45	147	118.03	10.86	1.25	2.62	121.28	11	1.21	2.29
P$MYCL	no	43	220	185.18	13.59	1.19	2.53	186.16	13.63	1.18	2.45
P$ROOT	no	32	53	38.29	6.19	1.38	2.3	38.91	6.24	1.36	2.18
P$EINL	no	33	68	51.23	7.16	1.33	2.27	49.96	7.07	1.36	2.48
P$C3HF	no	43	101	80.82	8.99	1.25	2.19	101.97	10.09	0.99	-0.15
O$INRE	no	40	86	69.46	8.33	1.24	1.93	71.77	8.47	1.2	1.62
P$NCS1	no	44	154	131.68	11.46	1.17	1.9	144.4	12	1.07	0.76
P$BRRE	no	28	64	50.99	7.14	1.26	1.75	58.81	7.67	1.09	0.61
P$IBOX	no	47	207	187.65	13.68	1.1	1.38	196.83	14.01	1.05	0.69
P$IDDF	no	44	93	80.45	8.96	1.16	1.34	88.86	9.42	1.05	0.39
P$TDTF	no	16	25	19	4.36	1.32	1.26	20.07	4.48	1.25	0.99
P$SWNS	no	46	257	237.66	15.39	1.08	1.22	244.23	15.6	1.05	0.79
P$JARE	no	45	119	106.05	10.29	1.12	1.21	114.04	10.67	1.04	0.42
P$URNA	no	20	25	19.47	4.41	1.28	1.14	18.68	4.32	1.34	1.35
P$MADS	no	48	430	406.83	20.11	1.06	1.13	426.99	20.6	1.01	0.12
P$AREF	no	26	35	28.59	5.35	1.22	1.11	27.41	5.23	1.28	1.35
P$NTMF	no	48	341	324.97	17.99	1.05	0.86	340.68	18.41	1	-0.01
P$TALE	no	9	11	8.2	2.86	1.34	0.8	6.55	2.56	1.68	1.54
P$TOEF	no	47	148	138.28	11.75	1.07	0.78	143.49	11.97	1.03	0.34
P$NACF	no	46	321	307.05	17.49	1.05	0.77	314.87	17.71	1.02	0.32
P$ZFAT	no	43	95	87.89	9.37	1.08	0.71	91.85	9.58	1.03	0.28
P$SLIM	no	2	2	0.94	0.97	2.12	0.57	0.95	0.97	2.11	0.57
P$NCS2	no	39	72	67.31	8.2	1.07	0.51	71.76	8.47	1	-0.03
P$PALA	no	12	12	9.98	3.16	1.2	0.48	9.12	3.02	1.32	0.79
P$ABRE	no	26	66	62.33	7.89	1.06	0.4	73.36	8.56	0.9	-0.92
P$LREM	no	44	143	138.25	11.75	1.03	0.36	144.81	12.02	0.99	-0.19
P$TODS	no	33	77	73.54	8.57	1.05	0.35	69.31	8.32	1.11	0.86
P$TERE	no	38	68	64.96	8.06	1.05	0.32	61.14	7.82	1.11	0.81
P$EPFF	no	36	56	54.2	7.36	1.03	0.18	52.37	7.23	1.07	0.43
P$FLO2	no	39	93	91.11	9.54	1.02	0.15	106.5	10.31	0.87	-1.36
P$CNAC	no	37	72	70.49	8.39	1.02	0.12	66.63	8.16	1.08	0.6
P$TCPF	no	23	50	48.83	6.99	1.02	0.1	61.59	7.84	0.81	-1.54
P$CE1F	no	19	24	23.34	4.83	1.03	0.03	20.96	4.58	1.15	0.55
P$ERSE	no	15	15	14.42	3.8	1.04	0.02	15.45	3.93	0.97	-0.24
P$SEF3	no	20	23	22.78	4.77	1.01	-0.06	21.83	4.67	1.05	0.14
P$TELO	no	48	165	165.47	12.85	1	-0.08	162.69	12.74	1.01	0.14
P$NACD	no	47	240	241.05	15.5	1	-0.1	222.55	14.89	1.08	1.14
P$GRFF	no	14	21	21.19	4.6	0.99	-0.15	18.56	4.31	1.13	0.45
O$TF2B	no	1	1	0.65	0.81	1.54	-0.19	0.46	0.68	2.17	0.06
P$GBOX	no	34	110	111.61	10.56	0.99	-0.2	121.71	11.02	0.9	-1.11
P$REMF	no	34	50	51.25	7.16	0.98	-0.24	46.66	6.83	1.07	0.42
P$WTBX	no	44	82	83.87	9.15	0.98	-0.26	95.71	9.78	0.86	-1.45
P$ASRC	no	43	111	113.98	10.67	0.97	-0.33	116.7	10.79	0.95	-0.57
P$SURE	no	1	1	0.88	0.94	1.14	-0.41	1.29	1.13	0.78	-0.69
P$NCS3	no	8	8	8.72	2.95	0.92	-0.41	7.12	2.67	1.12	0.14
P$GLKF	no	48	168	174.05	13.18	0.97	-0.5	179.94	13.4	0.93	-0.93
P$FRSF	no	5	21	23.33	4.83	0.9	-0.59	40.88	6.39	0.51	-3.19
P$YABB	no	45	126	132.55	11.5	0.95	-0.61	138.59	11.76	0.91	-1.11
P$CAAT	no	35	76	82.06	9.05	0.93	-0.72	83.42	9.13	0.91	-0.87
P$ATAF	no	1	1	1.36	1.16	0.74	-0.73	1.87	1.37	0.54	-1
P$GAGA	no	23	70	76.08	8.72	0.92	-0.75	114.14	10.68	0.61	-4.18
O$TELO	no	5	5	6.64	2.58	0.75	-0.83	5.47	2.34	0.91	-0.41
P$TGAF	no	40	97	105.42	10.26	0.92	-0.87	104.66	10.22	0.93	-0.8
P$MIIG	no	48	512	532.92	23	0.96	-0.93	536.7	23.08	0.95	-1.09
P$WBXF	no	48	230	244.65	15.61	0.94	-0.97	256.76	16	0.9	-1.7
P$CARM	no	32	45	51.77	7.19	0.87	-1.01	51.13	7.15	0.88	-0.93
O$XCPE	no	2	3	4.72	2.17	0.64	-1.02	4.08	2.02	0.73	-0.78
O$TF2D	no	1	1	1.92	1.38	0.52	-1.02	1.93	1.39	0.52	-1.03
P$LFYB	no	23	33	38.97	6.24	0.85	-1.04	36.1	6.01	0.91	-0.6
P$FORC	no	11	13	16.96	4.12	0.77	-1.08	27.41	5.23	0.47	-2.85
P$OCSE	no	15	27	32.66	5.71	0.83	-1.08	34.98	5.91	0.77	-1.43
P$E2FF	no	19	27	33.8	5.81	0.8	-1.26	32.95	5.74	0.82	-1.12
P$OPAQ	no	43	141	156.36	12.49	0.9	-1.27	153.75	12.39	0.92	-1.07
O$TF3C	no	4	4	7.3	2.7	0.55	-1.41	7.41	2.72	0.54	-1.44
P$SALT	no	12	15	21.62	4.65	0.69	-1.53	19.39	4.4	0.77	-1.11
P$NIGS	no	28	44	54.84	7.4	0.8	-1.53	52.12	7.22	0.84	-1.19
P$CE3S	no	4	5	9.2	3.03	0.54	-1.55	10.66	3.27	0.47	-1.89
P$SRSF	no	8	24	32.8	5.73	0.73	-1.62	29.74	5.45	0.81	-1.14
P$DPBF	no	6	8	13.73	3.7	0.58	-1.68	13.3	3.65	0.6	-1.59
P$MITO	no	1	2	5.77	2.4	0.35	-1.78	5.36	2.32	0.37	-1.67
P$CDC5	no	3	3	7.74	2.78	0.39	-1.88	6.43	2.54	0.47	-1.55
P$HOCT	no	7	7	13.65	3.69	0.51	-1.94	11.86	3.44	0.59	-1.56
P$PSRE	no	36	62	79.33	8.9	0.78	-2	83.27	9.12	0.74	-2.39
P$RAV3	no	2	2	6.8	2.61	0.29	-2.03	5.07	2.25	0.39	-1.59
P$MYCS	no	11	11	19.95	4.47	0.55	-2.12	22.3	4.72	0.49	-2.5
P$RKDS	no	18	42	58.14	7.62	0.72	-2.18	66.16	8.13	0.63	-3.03
P$SCAP	no	37	100	123.85	11.12	0.81	-2.19	128.31	11.32	0.78	-2.55
P$VRES	no	17	22	34.42	5.87	0.64	-2.2	28.3	5.32	0.78	-1.28
P$PSPE	no	31	71	91.52	9.56	0.78	-2.2	107.64	10.37	0.66	-3.58
P$PNRE	no	36	78	99.38	9.96	0.78	-2.2	91.23	9.55	0.85	-1.44
P$GCFF	no	3	3	9.3	3.05	0.32	-2.23	7.89	2.81	0.38	-1.92
P$FBHF	no	11	16	27.68	5.26	0.58	-2.32	26.12	5.11	0.61	-2.08
P$CCCH	no	9	12	22.5	4.74	0.53	-2.32	22	4.69	0.55	-2.24
P$PREM	no	8	8	17.11	4.14	0.47	-2.32	15.01	3.87	0.53	-1.94
P$LICM	no	7	7	15.85	3.98	0.44	-2.35	14.25	3.78	0.49	-2.05
P$PCDR	no	30	54	73.95	8.6	0.73	-2.38	75.6	8.69	0.71	-2.54
P$GAZL	no	35	50	72.92	8.54	0.69	-2.74	77.48	8.8	0.65	-3.18
P$ARF3	no	29	48	70.48	8.39	0.68	-2.74	66.92	8.18	0.72	-2.37
P$PAHD	no	18	23	39.83	6.31	0.58	-2.75	38.37	6.19	0.6	-2.56
P$MYBL	no	48	690	766.26	27.53	0.9	-2.79	772.56	27.65	0.89	-3
P$RAV5	no	27	43	65.04	8.06	0.66	-2.8	64.29	8.01	0.67	-2.72
P$SAMM	no	8	9	21.92	4.68	0.41	-2.87	19.97	4.47	0.45	-2.57
P$CGCG	no	15	35	56.94	7.54	0.61	-2.98	61.22	7.82	0.57	-3.42
P$HEAT	no	48	304	360.07	18.93	0.84	-2.99	341.92	18.45	0.89	-2.08
P$MSAE	no	40	92	128.19	11.31	0.72	-3.24	130.8	11.43	0.7	-3.44
P$GCCF	no	17	39	65.43	8.09	0.6	-3.33	63.93	7.99	0.61	-3.18
P$DREB	no	43	114	155.75	12.47	0.73	-3.39	150.75	12.27	0.76	-3.04
P$SBPD	no	43	120	165.21	12.84	0.73	-3.56	155.59	12.46	0.77	-2.9
O$MTEN	no	8	8	26.84	5.18	0.3	-3.73	25.09	5.01	0.32	-3.51
P$AGP1	no	34	83	124.39	11.14	0.67	-3.76	114.62	10.7	0.72	-3
P$TRIH	no	14	20	47.49	6.89	0.42	-4.06	47.3	6.88	0.42	-4.04
P$AP2L	no	21	35	71.12	8.43	0.49	-4.34	66.75	8.17	0.52	-3.95
P$EREF	no	11	12	38.77	6.23	0.31	-4.38	33.69	5.8	0.36	-3.82
P$GARP	no	41	90	146.89	12.11	0.61	-4.74	137.81	11.73	0.65	-4.12
P$LBDF	no	22	42	98.18	9.9	0.43	-5.72	95.84	9.78	0.44	-5.55
Z-score: the distance from the population mean in units of the population standard deviation.
Promoter association: TF Families known to occur more than twice as often in promoters as in genomic sequence
Default sorting: by column "Z-Score (genome)"

## Sheet: C
cis-element	Match total	Common to seq.	MiPG21-2	MiPG14	MiPG69-1	MiPG17	MiPG49	MiPG23-3	MiPG22-7	MiPG46-3	MiPG16
P$DOFF	285	9	13	30	32	39	27	48	35	28	33
P$CAAT	202	9	31	23	27	11	25	29	18	19	19
P$HMGF	345	9	36	37	24	46	37	48	43	32	42
P$AHBP	430	9	63	56	29	62	22	47	45	43	63
P$CNAC	96	9	12	11	11	5	7	10	14	16	10
P$NTMF	100	9	7	14	7	12	11	11	10	14	14
P$SWNS	113	9	8	16	8	9	11	22	13	9	17
P$SEF4	163	9	9	21	19	32	6	32	19	10	15
P$TALE	62	9	8	3	8	7	6	4	7	13	6
P$TODS	60	9	3	6	7	9	3	3	10	13	6
P$MYBL	127	9	15	14	17	10	21	14	13	9	14
P$MYCL	57	9	3	3	6	6	8	4	10	11	6
P$NACF	84	9	8	11	11	8	12	8	11	9	6
O$PTBP	73	9	19	9	6	5	3	6	3	4	18
P$GARP	58	9	9	7	5	8	9	4	4	6	6
P$NACD	53	9	7	11	5	5	4	5	7	4	5
